# Supplementary material for: Human coronavirus OC43-elicited CD4+ T cells protect against SARS-CoV-2 in HLA transgenic mice
Source: Nat Commun. 2024 Jan 26;15:787. doi: 10.1038/s41467-024-45043-2 (PMC10817949; doi:10.1038/s41467-024-45043-2)
Supplement: Supplementary file 4 — Source Data [file 41467_2024_45043_MOESM4_ESM.xlsx]

## Sheet: Figure 1
	Fig 1 D	spleenocytes	S24-32	S38-47	S38-48	S56-65	S207-216	S208-216	S216-223	S216-226	S329-338	S411-419	S462-472	S506-515	S506-513	S526-534	S588-597	S620-629	S630-638	S678-688	S679-688	S680-688	S680-689	S680-687	S683-692	S691-699	S713-722	S714-722	S727-736	S811-821	S811-818	S869-877	S1014-1022	S1052-1061	S1052-1062	S1052-1060	S1056-1063	S1089-1097	S1089-1096	S1261-1270	N12-21	N41-50	N45-53	N64-74	N65-74	N66-74	N66-75	N66-76	N66-73
			0	0	5.33	0	0	4	4	0	0	0	10.67	0	0	4	4	131.33	0	107.33	0	79.33	110.67	74.67	0	20.67	0	0	0	0	0	0	9.33	0	6	5.33	343.33	53.33	16	0	0		0	375.33	221.33	397.33	400.67	495.33	228.67
			0	0	0	102	109.3	0	0	0	0	61.33	0	0	0	0	0	397.33	146.67	394.67	0	410	375	382	0	266.67	100.667	0	0	126.67	98	0	0	0	336	0	700	0	90.67	0	0	0	0	580	584.667	591.33	566	619.33	274
			0	0	12.67	12	0	0	0	0	0	0	15.33	0	10.67	0	0	301.33	0	299.33	0	320.67	31	300.67	0	56.67	13.33	10.67	0	0	0	0	10.67	50.67	53.33	0	388.67	70.67	14.67	0	28.67	0	467.33	380.67	356.67	371.33	457.33	448.67	340
		lung leukocytes	S24-32	S38-47	S38-48	S56-65	S207-216	S208-216	S216-223	S216-226	S329-338	S411-419	S462-472	S506-515	S506-513	S526-534	S588-597	S620-629	S630-638	S678-688	S679-688	S680-688	S680-689	S680-687	S683-692	S691-699	S713-722	S714-722	S727-736	S811-821	S811-818	S869-877	S1014-1022	S1052-1061	S1052-1062	S1052-1060	S1056-1063	S1089-1097	S1089-1096	S1261-1270	N12-21	N41-50	N45-53	N64-74	N65-74	N66-74	N66-75	N66-76	N66-73
			0	19	0	0	0	14	16	0	15	0	15	30	15	0	17	52	14	35	23	42.66	60	51	0	0	17	14	0	0	0	18	0	17	0	15	311	0	0	16	268	228	337	581	529	544	573	550	384
			10	0	10	0	0	10	10	9	10	0	14	9	11	0	0	244	14	219	0	155.33	232	201	0	28	12	17	21	0	0	0	10	12	99	0	499	21	0	14				363	319	357	367	334	12
																		525		455		462.5	487.5	380			457.5							527.5	115		1212.5				15	7.5	255	486	438	219	454.5	370.5	52.6
	Fig 1 E	spleenocytes	S512-526	S692-706	S236-250	S853-867	S895-909	S539-553	S885-899	S315-329	S1015-1029	S264-278	S967-981	S998-1012	S959-973	S54-68	S62-76	S1005-1019	S344-358	S1044-1058	S869-877	S199-213	S363-377	S758-772	S231-245	S1010-1024	S902-916	S4-18	S115-129	N107-121	N303-317	N129-143	N387-401	N154-168	N328-342	M175-189	M98-112	M71-85	M32-46	M91-105	M60-74	M144-158	M116-130	M165-179	no pep
				18	33.33				68.66	486.67	50.67	22		223.33	328.67	67.33		8.67		7.33	48.67		9.33	10	16										16.67	40.67		22.67		106.67			16.67	331.33	8.66
			220.67	352	318.67		244		182	313.33	272.67	228		415.33	456.67	284.67		202		194.67	271.3		199.33	227.33	207.33			283.33																388.67	12
				14	20		10			470.67	36.67	36.67	11.33		446				9.33	24	118	22	15.33		24.67					16.67				34	26	22	15.33	20	9.33	126			13.33	322	4
		lung leukocytes	S512-526	S692-706	S236-250	S853-867	S895-909	S539-553	S885-899	S315-329	S1015-1029	S264-278	S967-981	S998-1012	S959-973	S54-68	S62-76	S1005-1019	S344-358	S1044-1058	S869-877	S199-213	S363-377	S758-772	S231-245	S1010-1024	S902-916	S4-18	S115-129	N107-121	N303-317	N129-143	N387-401	N154-168	N328-342	M175-189	M98-112	M71-85	M32-46	M91-105	M60-74	M144-158	M116-130	M165-179	no peptide
				52	10					278	19	21		234	84			10			16									14										13					6
				8	20		74		7	50	10	6		112	89				6		87	18		11												22				99				235	7
				12	6				4.5	384	12	12		225	273	7.5		12	6	3	36		13.5	6	9	4.5		4	4.5							13		14	1	17				75	1
		Fig 1 D
		spleen	lungs				Fig 1E	spleen		Fig 1E	lung
	NC vs. S24-32	>0.9999	>0.9999				S512-526 vs. no pep	>0.9999		no peptide vs. S692-706	>0.9999
	NC vs. S38-47	>0.9999	>0.9999				S692-706 vs. no pep	>0.9999		no peptide vs. S236-250	>0.9999
	NC vs. S38-48	>0.9999	>0.9999				S236-250 vs. no pep	>0.9999		no peptide vs. S895-909	0.9993
	NC vs. S56-65	>0.9999	>0.9999				S895-909 vs. no pep	>0.9999		no peptide vs. S885-899	>0.9999
	NC vs. S207-216	>0.9999	>0.9999				S885-899 vs. no pep	>0.9999		no peptide vs. S315-329	0.0043
	NC vs. S208-216	>0.9999	>0.9999				S315-329 vs. no pep	0.0083		no peptide vs. S1015-1029	>0.9999
	NC vs. S216-223	>0.9999	>0.9999				S1015-1029 vs. no pep	0.7946		no peptide vs. S264-278	>0.9999
	NC vs. S216-226	>0.9999	>0.9999				S264-278 vs. no pep	>0.9999		no peptide vs. S998-1012	0.0362
	NC vs. S329-338	>0.9999	>0.9999				S967-981 vs. no pep	>0.9999		no peptide vs. S959-973	0.1908
	NC vs. S411-419	>0.9999	>0.9999				S998-1012 vs. no pep	0.14		no peptide vs. S54-68	>0.9999
	NC vs. S462-472	>0.9999	>0.9999				S959-973 vs. no pep	0.0089		no peptide vs. S1005-1019	>0.9999
	NC vs. S506-515	>0.9999	>0.9999				S54-68 vs. no pep	0.6555		no peptide vs. S344-358	>0.9999
	NC vs. S506-513	>0.9999	>0.9999				S1005-1019 vs. no pep	>0.9999		no peptide vs. S1044-1058	>0.9999
	NC vs. S526-534	>0.9999	>0.9999				S344-358 vs. no pep	>0.9999		no peptide vs. S869-877	>0.9999
	NC vs. S588-597	>0.9999	>0.9999				S1044-1058 vs. no pep	>0.9999		no peptide vs. S199-213	>0.9999
	NC vs. S620-629	0.0025	0.5243				S869-877 vs. no pep	0.5867		no peptide vs. S363-377	>0.9999
	NC vs. S630-638	>0.9999	>0.9999				S199-213 vs. no pep	>0.9999		no peptide vs. S758-772	>0.9999
	NC vs. S678-688	0.004	0.7461				S363-377 vs. no pep	>0.9999		no peptide vs. S231-245	>0.9999
	NC vs. S679-688	>0.9999	>0.9999				S758-772 vs. no pep	>0.9999		no peptide vs. S1010-1024	>0.9999
	NC vs. S680-688	0.0035	0.8324				S231-245 vs. no pep	>0.9999		no peptide vs. S4-18	>0.9999
	NC vs. S680-689	0.312	0.6066				S4-18 vs. no pep	0.9112		no peptide vs. S115-129	>0.9999
	NC vs. S680-687	0.0086	0.876				N107-121 vs. no pep	>0.9999		no peptide vs. N107-121	>0.9999
	NC vs. S683-692	>0.9999	>0.9999				N154-168 vs. no pep	>0.9999		no peptide vs. M175-189	>0.9999
	NC vs. S691-699	0.9495	>0.9999				N328-342 vs. no pep	>0.9999		no peptide vs. M71-85	>0.9999
	NC vs. S713-722	>0.9999	0.9906				M175-189 vs. no pep	>0.9999		no peptide vs. M32-46	>0.9999
	NC vs. S714-722	>0.9999	>0.9999				M98-112 vs. no pep	>0.9999		no peptide vs. M91-105	>0.9999
	NC vs. S727-736	>0.9999	>0.9999				M71-85 vs. no pep	>0.9999		no peptide vs. M165-179	0.265
	NC vs. S811-821	>0.9999	>0.9999				M32-46 vs. no pep	>0.9999
	NC vs. S811-818	>0.9999	>0.9999				M91-105 vs. no pep	>0.9999
	NC vs. S869-877	>0.9999	>0.9999				M116-130 vs. no pep	>0.9999
	NC vs. S1014-1022	>0.9999	>0.9999				M165-179 vs. no pep	0.0169
	NC vs. S1052-1061	>0.9999	0.9577
	NC vs. S1052-1062	0.8204	>0.9999
	NC vs. S1052-1060	>0.9999	>0.9999
	NC vs. S1056-1063	<0.0001	0.0001
	NC vs. S1089-1097	>0.9999	>0.9999
	NC vs. S1089-1096	>0.9999	>0.9999
	NC vs. S1261-1270	>0.9999	>0.9999
	NC vs. N12-21	>0.9999	0.9963
	NC vs. N41-50	>0.9999	0.9997
	NC vs. N45-53	0.9256	0.4729
	NC vs. N64-74	0.0028	0.0149
	NC vs. N65-74	0.0139	0.0378
	NC vs. N66-74	0.0024	0.101
	NC vs. N66-75	0.0014	0.0189
	NC vs. N66-76	0.0004	0.0459
	NC vs. N66-73	0.1869	0.9795
	NC vs. N67-74	>0.9999	0.9954
	NC vs. N93-101	>0.9999	0.9965
	NC vs. N104-113	0.0004	<0.0001
	NC vs. N105-113	0.002	0.0001
	NC vs. N105-114	0.0004	0.0923
	NC vs. N149-158	>0.9999	>0.9999
	NC vs. N150-159	>0.9999	0.9785
	NC vs. N150-158	>0.9999	0.9963
	NC vs. N161-171	0.968	0.9931
	NC vs. N256-265	>0.9999	0.6851
	NC vs. N257-265	>0.9999	0.9602
	NC vs. N257-267	>0.9999	0.9823
	NC vs. N257-264	>0.9999	0.9818
	NC vs. N308-317	>0.9999	>0.9999
	NC vs. M58-67	0.9998	0.9995
	NC vs. M101-109	>0.9999	>0.9999
	NC vs. M103-112	>0.9999	0.2841
	NC vs. M122-129	>0.9999	>0.9999
	NC vs. M131-138	>0.9999	>0.9999
	NC vs. M131-140	>0.9999	>0.9999
	NC vs. M148-156	>0.9999	>0.9999
	NC vs. M164-172	0.0537	0.8341
[truncated: 23 more columns]

## Sheet: Figure 2
	Fig 2 B	IFNγ+	S678-688	S1056-1063	M164-172	M103-112	N104-113	N66-76	no peptide		Fig 2 C	IFNγ+	S512-526	S692-706	S236-250	S853-867	S895-909	S539-553	S885-899	S315-329	S1015-1029	S264-278	S967-981	S998-1012	S959-973	S54-68	S62-76	S1005-1019	S344-358	S1044-1058	S869-877	S199-213	S363-377	S758-772	S231-245	S1010-1024	S902-916	S4-18	S115-129	N107-121	N303-317	N129-143	N387-401	N154-168	N328-342	M175-189	M98-112	M71-85	M32-46
			0.29	3.15	0.21	0.81	7.84	0.3	0				0.71	0.35	0.55	0.48	1.38	1.27	1.24	1.82	0.99	1.08	1.11	1.1	1.69	1.02	1.63	0.97	1.32	1.63	1.02	0.79	2.1	0.97	0.8	1.12	1	1.1	1.97	1.6	1.49	1.18	1.22	0.99	1.24	1.1	0.89	1.67	0.88
			0.76	0.96	1.06	1.39	13.9	0.55	0				0.63	0.48	0.36	0.35	1.09	1.14	0.84	1.18	0.87	1.14	0.76	0.82	0.96	0.7	0.76	0.83	0.86	0.71	0.75	0.52	0.79	0.7	0.65	0.54	0.77	0.56	0.84	1.85	0.89	0.64	1.31	0.69	1.42	0.79	0.71	0.68	0.42
			0.6	0.47	0.26	0.55	7.2	0.27	0				0.89	0.46	0.42	0.56	1.01	1.01	1.15	0.92	0.69	0.86	0.61	1.24	1.59	1.08	1.02	0.99	1.06	1.14	0.91	0.98	0.7	0.62	0.84	0.87	1.27	0.62	1.25	1.18	0.88	0.78	1.01	0.57	1.08	0.91	0.46	0.91	0.83
			1.42	0.34	0.38	0.73	4.38	0	0				1.11	1.14	0.82	1.52	1.74	2.06	2.12	2.07	1.66	1.82	1.32	1.58	2.05	1.35	1.31	2.08	1.72	1.66	1.24	1.21	1.11	1.19	1.08	1.22	1.18	0.84	0.91	2.01	1.66	1.33	1.5	1.29	1.67	1.83	1.54	2.53	1.78
			0.98	0.25	0	0	2.6	0.54	0.88				0.67	0.22	0.29	0.84	0.72	1.29	1.22	1.03	1.33	1.35	0.9	0.95	1.65	1.19	1.28	1.35	1.35	1.53	1.82	1.4	0.91	0.98	0.87	0.79	0.89	0.87	0.6	1.92	1.1	1.4	1.18	0.77	0.96	0.61	0.69	0.63	0.75
			0.58	1.58	0.64	2.11	7.89	0.35	0				3.12	0.48	0.64	0.45	0.42	1.59	0.92	0.65	0.67	0.63	0.79	0.66	1.32	1.27	1.1	0.74	1.34	1.03	1.38	1.06	1.16	1.67	1.86	1.1	0.79	1.06	0.65	1.02	1.09	0.75	1.29	1.1	1.48	0.74	0.55	0.89	0.7
									0.79				1.61	2.11	1.63	1.9	1.18	1.45	1.93	1.35	1.97	2.11	1.92	2.22	2.48	1.53	1.95	2.43	1.72	1.84	1.94	1.87	2.19	1.34	2.28	2.56	1.57	2.08	1.67	2.35	2.13	1.91	2.1	1.8	2.3	1.69	1.43	1.76	1.21
									0				2.45	1.53	1.2	0.76	0.81	1.87	1.19	1.4	1.52	1.62	2.27	2.23	1.76	1.28	1.49	1.11	1.51	1.54	1.16	1.17	1.5	1.47	1.31	1.41	1.02	1.35	1.69	2.32	2.3	2.01	1.89	1.94	2.17	1.6	1.34	1.06	0.93
		IFNγ/TNF+	S678-688	S1056-1063	M164-172	M103-112	N104-113	N66-76	no peptide					1.21	1.51	1.23	1.17		1.63	0.98	1.72	1.5	1.72	2.45	1.44	1.31	1.01	1.48	1.48	0.97	0.9	1.41	1.64	1.31	1.68	1.6	3.37	2.69	3.21	1.66	1.53	1.6	1.29	1.44	1.29	2.88	1.55	2.43	2.01
			0.43	0.59	0.21	1.28	4.18	0.45	0			IFNγ/TNF+	S512-526	S692-706	S236-250	S853-867	S895-909	S539-553	S885-899	S315-329	S1015-1029	S264-278	S967-981	S998-1012	S959-973	S54-68	S62-76	S1005-1019	S344-358	S1044-1058	S869-877	S199-213	S363-377	S758-772	S231-245	S1010-1024	S902-916	S4-18	S115-129	N107-121	N303-317	N129-143	N387-401	N154-168	N328-342	M175-189	M98-112	M71-85	M32-46
			0.76	0.38	0	0.69	9.88	1.1	0				0.28	0.025	0.03	0.039	0.31	0.37	0.074	0.61	0.071	0.068	0.058	0	0	0.085	0.096	0.16	0.098	0.044	0.034	0.077	0.072	0.016	0.014	0.033	0.039	0.027	0.025	0.075	0.04	0.036	0.043	0.012	0.58	0.093	0.015	0.15	0.012
			1.5	0.94	0.26	0.65	6.93	0.55	0				0.47	0	0	0.012	0.19	0.37	0	0.5	0.027	0.21	0	0	0	0.21	0.18	0	0.027	0	0	0	0	0	0	0	0	0.016	0	0.072	0.03	0.068	0.026	0.035	0.95	0.053	0.028	0.15	0.023
			0.95	0.34	0	0.49	4.01	0.48	0				0.35	0.011	0.01	0.00959	0.26	0.28	0.051	0.54	0.017	0.048	0.04	0.023	0.21	0.031	0	0	0.13	0	0.037	0.028	0.02	0	0.054	0	0.019	0.043	0.029	0.00432	0.03	0.028	0.032	0.013	0.6	0.15	0.17	0.1	0
			0.65	0	0	0.27	2.6	0.54	0				0.41	0.046	0.011	0.066	0.085	0.38	0.063	0.37	0.071	0.12	0.022	0.14	0.17	0.038	0.099	0	0.02	0.068	0	0.035	0.057	0.033	0	0.013	0.058	0.015	0.023	0.059	0.016	0.015	0.038	0.015	0.31	0.013	0	0.022	0
			0.29	0	0.32	0.7	5.38	0	0				0.3	0.018	0.014	0.021	0.26	0.23	0.063	0.36	0.063	0.031	0	0.02	0.11	0.066	0.095	0	0.17	0.097	0.037	0.026	0.039	0	0.015	0.06	0.046	0	0.082	0.075	0.034	0.073	0.013	0.021	0.41	0.034	0	0.082	0.017
									0				0.36	0.022	0.021	0.042	0.15	0.086	0.021	0.14	0.017	0.047	0.016	0.016	0.045	0	0.073	0	0.015	0.03	0.015	0.031	0	0	0	0.055	0	0.019	0	0.032	0	0.017	0.032	0.032	0.35	0.17	0.02	0.12	0.037
									0				0.18	0	0	0	0.1	0.064	0.023	0.086	0	0.065	0	0.028	0.094	0	0.077	0	0.028	0.013	0.027	0.028	0.013	0.014	0.046	0	0.031	0.031	0	0.03	0.029	0	0.028	0	0.14	0.099	0.035	0.11	0
		IFNγ/TNF/IL-2+	S678-688	S1056-1063	M164-172	M103-112	N104-113	N66-76	no peptide				0.18	0.022	0	0	0.043	0.066	0	0.12	0	0	0	0.032	0	0	0.055	0.014	0.028	0	0	0	0.016	0	0	0.035	0	0	0.016	0.03	0	0	0	0.015	0.26	0.16	0.046	0.048	0.015
			0.43	0.2	0	0.7	2.96	0.3	0				0.21	0	0.02	0	0.083	0.15	0.021	0.16	0	0.028	0	0.013	0.03	0.029	0.046	0.015	0.03	0.031	0.015	0	0.031	0	0.017	0.038	0.065	0	0.027	0.063	0	0.03	0.031	0	0.22	0.096	0.028	0.17	0
			0.76	0.38	0	0.46	5.56	0.55	0			IL-4+	S512-526	S692-706	S236-250	S853-867	S895-909	S539-553	S885-899	S315-329	S1015-1029	S264-278	S967-981	S998-1012	S959-973	S54-68	S62-76	S1005-1019	S344-358	S1044-1058	S869-877	S199-213	S363-377	S758-772	S231-245	S1010-1024	S902-916	S4-18	S115-129	N107-121	N303-317	N129-143	N387-401	N154-168	N328-342	M175-189	M98-112	M71-85	M32-46
			0.6	0.23	0.26	0.33	4	0.55	0				0.029	0.025	0.044	0	0.021	0	0	0	0	0	0	0	0.069	0.085	0	0.081	0	0.029	0	0.066	0.06	0	0.014	0.017	0	0.013	0.012	0.00628	0	0.024	0.1	0.024	0.034	0.013	0.015	0.012	0
			0.47	0.34	0	0	2.55	0.48	0				0	0.033	0.024	0.025	0	0.014	0.036	0.053	0.014	0.036	0	0	0.027	0.11	0	0	0.054	0.043	0.07	0.029	0	0	0.018	0.018	0.028	0.064	0.047	0.027	0	0.02	0.031	0.02	0.017	0.027	0.041	0.016	0.034
			0.33	0	0	0	2.08	0.27	0				0.023	0	0.051	0.029	0.016	0.016	0.034	0	0	0.016	0.02	0.046	0	0.031	0	0.024	0	0	0	0.028	0	0	0.027	0	0.057	0.043	0.014	0.00432	0.02	0.014	0.028	0.053	0.02	0.065	0	0.041	0
			0	0	0.32	0	2.87	0	0				0.016	0	0.033	0	0.021	0.044	0	0	0.024	0.097	0	0.072	0	0.057	0.033	0	0	0	0.023	0.023	0.011	0.022	0	0.053	0.073	0.015	0.023	0.021	0.00524	0.02	0.00543	0.01	0.021	0.013	0.045	0.034	0.013
									0				0.017	0.018	0.028	0.041	0.029	0	0	0	0	0.031	0	0.1	0	0	0	0.041	0.019	0	0.012	0.026	0.013	0.027	0	0.045	0.023	0	0	0.00621	0.011	0.013	0.013	0.014	0.00657	0.05	0.019	0	0.017
									0				0.1275	0	0	0.01	0	0	0.08	0	0	0.06	0.08	0.18	0.03	0.06	0.01	0.05	0.06	0	0.06	0.04	0	0.19	0	0.05	0.04	0.13	0	0.16	0.05	0.11	0	0.22	0.14	0.26	0	0.2	0
		IFNγ/CD107a+	S678-688	S1056-1063	M164-172	M103-112	N104-113	N66-76	no peptide				0	0.2175	0.28	0	0	0	0.04	0.01	0	0.01	0.04	0.06	0.09	0.06	0.11	0.09	0	0.01	0.09	0.3	0.13	0.06	0.11	0.15	0.12	0.35	0.14	0.11	0.26	0.19	0.12	0.08	0.19	0.03	0.19	0.11	0.09
			0.29	3.15	0.21	0.81	7.84	0.3	0				0	0.06	0.02	0.21	0.04	0	0.17	0	0.02	0.01	0.17	0.17	0.02	0.17	0	0	0	0.02	0.16	0.05	0.02	0	0.05	0.12	0.04	0.09	0.02	0	0.14	0	0.01	0.02	0.02	0	0.07	0	0.01
			0.76	0.96	1.06	1.39	13.9	0.55	0				0	0.02	0.08	0.12	0	0.04	0.03	0	0.01	0.01	0	0.13	0.06	0.07	0	0	0	0	0.02	0.04	0.01	0	0.26	0.14	0	0	0	0.03	0.01	0	0.21	0.17	0.29	0	0.11	0	0.01
			0.6	0.47	0.26	0.55	7.2	0.27	0
			1.42	0.34	0.38	0.73	4.38	0	0			IL-17+	S512-526	S692-706	S236-250	S853-867	S895-909	S539-553	S885-899	S315-329	S1015-1029	S264-278	S967-981	S998-1012	S959-973	S54-68	S62-76	S1005-1019	S344-358	S1044-1058	S869-877	S199-213	S363-377	S758-772	S231-245	S1010-1024	S902-916	S4-18	S115-129	N107-121	N303-317	N129-143	N387-401	N154-168	N328-342	M175-189	M98-112	M71-85	M32-46
			0.98	0.25	0	0	2.6	0.54	0.88				0	0.025	0.015	0.013	0.17	0.027	0	0.055	0.035	0.034	0.12	0.046	0.035	0	0.016	0.027	0	0.044	0.017	0	0	0.032	0	0.017	0.013	0.013	0	0.038	0.02	0.00596	0.00615	0.018	0.011	0.013	0	0.012	0
			0.58	1.58	0.64	2.11	7.89	0.35	0				0.013	0.016	0.012	0	0	0	0	0.013	0.027	0.072	0	0	0	0.018	0	0	0	0	0	0	0	0	0	0	0.028	0.032	0.023	0.032	0.00987	0.00488	0.00518	0.02	0.00874	0	0	0.016	0.011
									0.79				0	0	0	0	0.032	0.031	0.069	0.027	0.017	0	0.02	0	0.1	0.061	0	0	0	0	0	0	0.06	0	0	0	0.019	0	0.014	0.00864	0.01	0	0.014	0.013	0.0041	0	0	0	0
									0				0.016	0	0	0.022	0.021	0.022	0	0	0.024	0.073	0	0.048	0.063	0.038	0	0	0	0	0.035	0	0.011	0.022	0	0.013	0.015	0.015	0	0.043	0.016	0	0.033	0.00502	0.00513	0	0	0.011	0.013
													0	0	0	0	0	0.021	0.031	0	0.021	0	0.041	0.04	0.022	0	0	0.021	0	0.039	0.012	0.013	0.039	0	0	0	0	0.024	0	0.043	0.034	0.027	0.019	0.00686	0	0.034	0	0	0
													0.095	0.13	0.19	0.085	0.11	0.043	0.17	0.16	0.084	0.079	0.063	0.082	0.076	0.044	0.058	0.061	0.06	0.03	0.088	0.15	0.074	0.14	0.24	0.11	0.19	0.096	0.054	0.11	0.081	0.085	0.11	0.064	0.084	0.25	0.18	0.22	0.2
													0.16	0.088	0.061	0.042	0.042	0.064	0.023	0.064	0.081	0.091	0.055	0.071	0.067	0.066	0.039	0.066	0.014	0.093	0.082	0.014	0.067	0.081	0.061	0.088	0.031	0.078	0.16	0.12	0.1	0.1	0.056	0.028	0.079	0.12	0.087	0.048	0.053
			Mean rank diff.	Significant?	Summary	Adjusted P Value							0.045	0.15	0.023	0.045	0.043	0.088	0.046	0	0.045	0.029	0.031	0.08	0.1	0.056	0.028	0.029	0.057	0.041	0.043	0.027	0.064	0.042	0.11	0.035	0.015	0.042	0.11	0.09	0.056	0.06	0.087	0.074	0.031	0.12	0.046	0.08	0.09
	IFNγ+	no peptide vs. S678-688	-14.83	No	ns	0.1906							0.13	0.041	0.12	0.081	0.1	0.11	0.17	0.082	0.11	0.083	0.092	0.065	0.09	0.17	0.061	0.12	0.089	0.12	0.075	0.094	0.047	0.076	0.14	0.23	0.091	0.04	0.054	0.13	0.087	0.091	0.062	0.076	0.094	0.096	0.084	0.07	0.14
		no peptide vs. S1056-1063	-14.33	No	ns	0.2279							IFNγ+					IFNγ/TNF+					IL-4+					IL-17+
		no peptide vs. M164-172	-6.167	No	ns	>0.9999								Mean rank diff.	Significant?	Summary	Adjusted P Value		Mean rank diff.	Significant?	Summary	Adjusted P Value		Mean rank diff.	Significant?	Summary	Adjusted P Value		Mean rank diff.	Significant?	Summary	Adjusted P Value
		no peptide vs. M103-112	-14.42	No	ns	0.2213							no pep vs. S512-526	-150	No	ns	>0.9999	no pep vs. S512-526	-205.9	Yes	*	0.0265	no pep vs. S512-526	28.08	No	ns	>0.9999	no peptide vs. S512-526	-71.23	No	ns	>0.9999
		no peptide vs. N104-113	-30.33	Yes	****	<0.0001							no pep vs. S692-706	-84.28	No	ns	>0.9999	no pep vs. S692-706	22.72	No	ns	>0.9999	no pep vs. S692-706	-6.922	No	ns	>0.9999	no peptide vs. S692-706	-73.46	No	ns	>0.9999
		no peptide vs. N66-76	-4.25	No	ns	>0.9999							no pep vs. S236-250	-70.56	No	ns	>0.9999	no pep vs. S236-250	41.28	No	ns	>0.9999	no pep vs. S236-250	-64.09	No	ns	>0.9999	no peptide vs. S236-250	-55.84	No	ns	>0.9999
	IFNγ/TNF+	no peptide vs. S678-688	-21.75	Yes	**	0.0086							no pep vs. S853-867	-82.06	No	ns	>0.9999	no pep vs. S853-867	8.222	No	ns	>0.9999	no pep vs. S853-867	-13.64	No	ns	>0.9999	no peptide vs. S853-867	-49.62	No	ns	>0.9999
		no peptide vs. S1056-1063	-12.17	No	ns	0.4478							no pep vs. S895-909	-120.9	No	ns	>0.9999	no pep vs. S895-909	-173.3	No	ns	0.169	no pep vs. S895-909	34.41	No	ns	>0.9999	no peptide vs. S895-909	-99.79	No	ns	>0.9999
		no peptide vs. M164-172	-4.583	No	ns	>0.9999							no pep vs. S539-553	-208.2	No	ns	0.1823	no pep vs. S539-553	-183.2	No	ns	0.0992	no pep vs. S539-553	50.86	No	ns	>0.9999	no peptide vs. S539-553	-93.9	No	ns	>0.9999
		no peptide vs. M103-112	-21.08	Yes	*	0.012							no pep vs. S885-899	-184.7	No	ns	0.4281	no pep vs. S885-899	-37.67	No	ns	>0.9999	no pep vs. S885-899	-26.59	No	ns	>0.9999	no peptide vs. S885-899	-78.9	No	ns	>0.9999
		no peptide vs. N104-113	-34	Yes	****	<0.0001							no pep vs. S315-329	-164.5	No	ns	0.9282	no pep vs. S315-329	-198	Yes	*	0.0426	no pep vs. S315-329	87.52	No	ns	>0.9999	no peptide vs. S315-329	-64.46	No	ns	>0.9999
		no peptide vs. N66-76	-16.42	No	ns	0.0969							no pep vs. S1015-1029	-163.4	No	ns	0.9667	no pep vs. S1015-1029	-12.67	No	ns	>0.9999	no pep vs. S1015-1029	69.24	No	ns	>0.9999	no peptide vs. S1015-1029	-110.1	No	ns	>0.9999
	IFNγ/TNF/IL-2+	no peptide vs. S678-688	-18.75	Yes	*	0.0289							no pep vs. S264-278	-179.9	No	ns	0.5165	no pep vs. S264-278	-95	No	ns	>0.9999	no pep vs. S264-278	-14.64	No	ns	>0.9999	no peptide vs. S264-278	-101	No	ns	>0.9999
		no peptide vs. S1056-1063	-9.667	No	ns	0.8771							no pep vs. S967-981	-155.3	No	ns	>0.9999	no pep vs. S967-981	33	No	ns	>0.9999	no pep vs. S967-981	22.19	No	ns	>0.9999	no peptide vs. S967-981	-88.68	No	ns	>0.9999
		no peptide vs. M164-172	-4.5	No	ns	>0.9999							no pep vs. S998-1012	-187.7	No	ns	0.3792	no pep vs. S998-1012	-5.556	No	ns	>0.9999	no pep vs. S998-1012	-86.03	No	ns	>0.9999	no peptide vs. S998-1012	-98.12	No	ns	>0.9999
		no peptide vs. M103-112	-10.75	No	ns	0.6366							no pep vs. S959-973	-242.1	Yes	*	0.0318	no pep vs. S959-973	-62.5	No	ns	>0.9999	no pep vs. S959-973	-15.48	No	ns	>0.9999	no peptide vs. S959-973	-130.6	No	ns	>0.9999
		no peptide vs. N104-113	-31.5	Yes	****	<0.0001							no pep vs. S54-68	-156.2	No	ns	>0.9999	no pep vs. S54-68	-41.78	No	ns	>0.9999	no pep vs. S54-68	-98.48	No	ns	>0.9999	no peptide vs. S54-68	-88.07	No	ns	>0.9999
		no peptide vs. N66-76	-16.5	No	ns	0.0787							no pep vs. S62-76	-171	No	ns	0.729	no pep vs. S62-76	-121.3	No	ns	>0.9999	no pep vs. S62-76	61.74	No	ns	>0.9999	no peptide vs. S62-76	-22.73	No	ns	>0.9999
	IFNγ/CD107a+	no peptide vs. S678-688	-17.71	No	ns	0.0621							no pep vs. S1005-1019	-166.7	No	ns	0.8571	no pep vs. S1005-1019	53.56	No	ns	>0.9999	no pep vs. S1005-1019	-2.367	No	ns	>0.9999	no peptide vs. S1005-1019	-56.29	No	ns	>0.9999
		no peptide vs. S1056-1063	-15.46	No	ns	0.1513							no pep vs. S344-358	-196.3	No	ns	0.2654	no pep vs. S344-358	-74.17	No	ns	>0.9999	no pep vs. S344-358	55.47	No	ns	>0.9999	no peptide vs. S344-358	-16.96	No	ns	>0.9999
		no peptide vs. M164-172	-3.875	No	ns	>0.9999							no pep vs. S1044-1058	-183.8	No	ns	0.4436	no pep vs. S1044-1058	-19.17	No	ns	>0.9999	no pep vs. S1044-1058	54.91	No	ns	>0.9999	no peptide vs. S1044-1058	-69.12	No	ns	>0.9999
		no peptide vs. M103-112	-19.46	Yes	*	0.0291							no pep vs. S869-877	-158.4	No	ns	>0.9999	no pep vs. S869-877	8.222	No	ns	>0.9999	no pep vs. S869-877	-36.31	No	ns	>0.9999	no peptide vs. S869-877	-71.46	No	ns	>0.9999
		no peptide vs. N104-113	-32.63	Yes	****	<0.0001							no pep vs. S199-213	-143.1	No	ns	>0.9999	no pep vs. S199-213	-10.11	No	ns	>0.9999	no pep vs. S199-213	-85.92	No	ns	>0.9999	no peptide vs. S199-213	-29.96	No	ns	>0.9999
		no peptide vs. N66-76	-10.79	No	ns	0.7092							no pep vs. S363-377	-173.6	No	ns	0.6602	no pep vs. S363-377	-18.06	No	ns	>0.9999	no pep vs. S363-377	20.13	No	ns	>0.9999	no peptide vs. S363-377	-77.12	No	ns	>0.9999
													no pep vs. S758-772	-139.9	No	ns	>0.9999	no pep vs. S758-772	64.78	No	ns	>0.9999	no pep vs. S758-772	25.74	No	ns	>0.9999	no peptide vs. S758-772	-69.34	No	ns	>0.9999
													no pep vs. S231-245	-155.1	No	ns	>0.9999	no pep vs. S231-245	27.67	No	ns	>0.9999	no pep vs. S231-245	-12.48	No	ns	>0.9999	no peptide vs. S231-245	-59.12	No	ns	>0.9999
													no pep vs. S1010-1024	-150.2	No	ns	>0.9999	no pep vs. S1010-1024	-15.56	No	ns	>0.9999	no pep vs. S1010-1024	-75.48	No	ns	>0.9999	no peptide vs. S1010-1024	-67.34	No	ns	>0.9999
													no pep vs. S902-916	-145.6	No	ns	>0.9999	no pep vs. S902-916	-22.61	No	ns	>0.9999	no pep vs. S902-916	-45.03	No	ns	>0.9999	no peptide vs. S902-916	-69.18	No	ns	>0.9999
													no pep vs. S4-18	-138.4	No	ns	>0.9999	no pep vs. S4-18	16.89	No	ns	>0.9999	no pep vs. S4-18	-49.14	No	ns	>0.9999	no peptide vs. S4-18	-76.12	No	ns	>0.9999
													no pep vs. S115-129	-168.2	No	ns	0.8107	no pep vs. S115-129	5.833	No	ns	>0.9999	no pep vs. S115-129	11.69	No	ns	>0.9999	no peptide vs. S115-129	-66.23	No	ns	>0.9999
													no pep vs. N107-121	-256.1	Yes	*	0.0154	no pep vs. N107-121	-89.89	No	ns	>0.9999	no pep vs. N107-121	-17.2	No	ns	>0.9999	no peptide vs. N107-121	-141.6	No	ns	0.7907
													no pep vs. N303-317	-196.6	No	ns	0.2617	no pep vs. N303-317	-0.5556	No	ns	>0.9999	no pep vs. N303-317	-10.03	No	ns	>0.9999	no peptide vs. N303-317	-95.34	No	ns	>0.9999
													no pep vs. N129-143	-166.3	No	ns	0.8695	no pep vs. N129-143	-24.67	No	ns	>0.9999	no pep vs. N129-143	-12.14	No	ns	>0.9999	no peptide vs. N129-143	-71.29	No	ns	>0.9999
													no pep vs. N387-401	-201.3	No	ns	0.2144	no pep vs. N387-401	-35.06	No	ns	>0.9999	no pep vs. N387-401	-39.59	No	ns	>0.9999	no peptide vs. N387-401	-89.23	No	ns	>0.9999
													no pep vs. N154-168	-142.1	No	ns	>0.9999	no pep vs. N154-168	19.28	No	ns	>0.9999	no pep vs. N154-168	-67.53	No	ns	>0.9999	no peptide vs. N154-168	-67.68	No	ns	>0.9999
													no pep vs. N328-342	-212.6	No	ns	0.1301	no pep vs. N328-342	-209.6	Yes	*	0.0212	no pep vs. N328-342	-67.42	No	ns	>0.9999	no peptide vs. N328-342	-58.51	No	ns	>0.9999
													no pep vs. M175-189	-160.5	No	ns	>0.9999	no pep vs. M175-189	-132.3	No	ns	>0.9999	no pep vs. M175-189	-26.09	No	ns	>0.9999	no peptide vs. M175-189	-91.84	No	ns	>0.9999
													no pep vs. M98-112	-110.6	No	ns	>0.9999	no pep vs. M98-112	-25.39	No	ns	>0.9999	no pep vs. M98-112	-43.81	No	ns	>0.9999	no peptide vs. M98-112	-46.4	No	ns	>0.9999
													no pep vs. M71-85	-168.9	No	ns	0.7875	no pep vs. M71-85	-147.9	No	ns	0.5903	no pep vs. M71-85	-10.2	No	ns	>0.9999	no peptide vs. M71-85	-67.46	No	ns	>0.9999
													no pep vs. M32-46	-112.7	No	ns	>0.9999	no pep vs. M32-46	42.28	No	ns	>0.9999	no pep vs. M32-46	30.74	No	ns	>0.9999	no peptide vs. M32-46	-69.62	No	ns	>0.9999
													no pep vs. M91-105	-125.2	No	ns	>0.9999	no pep vs. M91-105	27.61	No	ns	>0.9999	no pep vs. M91-105	-37.48	No	ns	>0.9999	no peptide vs. M91-105	-81.29	No	ns	>0.9999
													no pep vs. M60-74	-161.6	No	ns	>0.9999	no pep vs. M60-74	40.33	No	ns	>0.9999	no pep vs. M60-74	-35.26	No	ns	>0.9999	no peptide vs. M60-74	-74.68	No	ns	>0.9999
													no pep vs. M144-158	-113.8	No	ns	>0.9999	no pep vs. M144-158	32.94	No	ns	>0.9999	no pep vs. M144-158	-36.92	No	ns	>0.9999	no peptide vs. M144-158	-67.4	No	ns	>0.9999
													no pep vs. M116-130	-112.5	No	ns	>0.9999	no pep vs. M116-130	-6.5	No	ns	>0.9999	no pep vs. M116-130	-19.78	No	ns	>0.9999	no peptide vs. M116-130	-94.65	No	ns	>0.9999
													no pep vs. M165-179	-155.3	No	ns	>0.9999	no pep vs. M165-179	-74	No	ns	>0.9999	no pep vs. M165-179	-63.45	No	ns	>0.9999	no peptide vs. M165-179	-114.5	No	ns	>0.9999
[truncated: 6 more columns]

## Sheet: Figure 3
	Fig 3 B	IFNγ+ day 8	M162-172	M131-138	M122-129	N308-317	N66-74	N5-17	N257-265	N45-53	N104-121	N150-159	ORF1ab4713-4721	ORF1ab79-88	ORF1ab735-742	ORF1ab7048-7056	ORF1ab5658-5666	ORF1ab5658-5667	ORF1ab114-123	ORF1ab1609-1618	ORF1ab2109-2117	ORF1ab5400-5407	ORF1ab6656-6665	ORF1ab2017-2028	ORF1ab4655-4663	ORF1ab5914-5924	ORF1ab3612-3621	ORF1ab6834-6844	ORF1ab5018-5028	ORF1ab3370-3078	ORF1ab2949-2956	ORF1ab1017-1025	ORF1ab2103-2111	ORF1ab4260-4267	ORF1ab2866-2874	ORF1ab108-116	ORF7a78-86	ORF7a98-106	ORF892-100	no peptide
			0	0	0.37	0	0.76	0.36	0.36	0.37	1.14	0.34	0.69	0.38	0	0.46	0	0.46	0	0.4	0	0.24	0	0.2	0.83	0.42	0	0.7	0	0.84	1.15	0.37	0.5	0	0.38	0.41	0	0	0.34	0
			0	0	0	0	0	0	0.44	0.5	1.26	0.41	0	0.51	0	0	0	0.88	0.44	0	0	0.55	0	1.32	0	0	0	1.64	0.35	0.75	0.37	0.77	0.4	0.46	0.73	0.51	0.42	0	0	0.22
			0	0.78	1.74	0	0	0.83	0	0	0.41	0.69	0	0	0	0.46	0.51	0.42	0	0.78	0.8	0.39	0.45	0.89	0.45	0	1.06	0.81	0	0.77	0.31	0.94	0.42	0	0	0.3	0.41	0	0.39	0.21
			0.54	0	0	1.67	0.93	0	0.39	0.49	0.48	0.49	0.85	0.47	0	0	0.51	0.92	0.49	0	0	0.43	0.51	0.43	0	0	0.82	1.57	0.81	0.35	0.34	0.6	2.19	0	0	0.81	0	0.42	0	0
		IFNγ+ day 16	M162-172	M131-138	M122-129	N308-317	N66-74	N5-17	N257-265	N45-53	N104-121	N150-159	ORF1ab4713-4721	ORF1ab79-88	ORF1ab735-742	ORF1ab7048-7056	ORF1ab5658-5666	ORF1ab5658-5667	ORF1ab114-123	ORF1ab1609-1618	ORF1ab2109-2117	ORF1ab5400-5407	ORF1ab6656-6665	ORF1ab2017-2028	ORF1ab4655-4663	ORF1ab5914-5924	ORF1ab3612-3621	ORF1ab6834-6844	ORF1ab5018-5028	ORF1ab3370-3078	ORF1ab2949-2956	ORF1ab1017-1025	ORF1ab2103-2111	ORF1ab4260-4267	ORF1ab2866-2874	ORF1ab108-116	ORF7a78-86	ORF7a98-106	ORF892-100	no peptide
			0	0	0.13	0.13	0.15	0.26	0.29	0.65	7.78	1.68	0	0.32	0.45	0.26	0.14	0.42	0.39	0.41	0	0.28	0	0.27	0	0.15	0.14	0	0.37	0.48	0	0.12	0.12	0.23	0.12	0.25	0.13	0.3	0.39	0.25
			0	0.57	0.28	0	0.33	0.6	0	0	1.89	0.33	0.76	0	0	0.37	0.32	0.31	0	0	0	0.88	0	0.21	0.36	0	0.89	0	0.24	0	0.28	0.87	0	0	0.55	0	0	0.29	0.35	0.47
			0	0	0	0	0	0.53	0	0	10.7	2.52	0.69	0	0.28	0.29	0.25	0.28	0	0.23	0	0.25	0.24	0.27	0.53	0	0.45	0	0	0.21	0	0.42	0.56	0.19	0	0.27	0	0.62	0.79	0.23
			0	0	0	0.23	0	0.25	0.63	0.25	11	2.27	0.46	0.27	0	0.2	0	0.23	0	0	0.45	0	0	0.74	0.28	0	0.25	0.24	0.25	0.21	0.23	0.4	0	0	0	0	0.53	0.25	0.21	0.38
		IFNγ/TNF+ day 8	M162-172	M131-138	M122-129	N308-317	N66-74	N5-17	N257-265	N45-53	N104-121	N150-159	ORF1ab4713-4721	ORF1ab79-88	ORF1ab735-742	ORF1ab7048-7056	ORF1ab5658-5666	ORF1ab5658-5667	ORF1ab114-123	ORF1ab1609-1618	ORF1ab2109-2117	ORF1ab5400-5407	ORF1ab6656-6665	ORF1ab2017-2028	ORF1ab4655-4663	ORF1ab5914-5924	ORF1ab3612-3621	ORF1ab6834-6844	ORF1ab5018-5028	ORF1ab3370-3078	ORF1ab2949-2956	ORF1ab1017-1025	ORF1ab2103-2111	ORF1ab4260-4267	ORF1ab2866-2874	ORF1ab108-116	ORF7a78-86	ORF7a98-106	ORF892-100	no peptide
			0	0	0.37	0	0	0.36	0.36	0	0.38	0.34	0	0	0	0.46	0	0.46	0	0	0	0	0	0	0	0	0	0.35	0	0.42	0	0.37	0	0	0	0	0	0	0	0
			0	0	0	0	0	0	0	0.5	0.42	0	0	0	0	0	0	0.44	0.44	0	0	0	0	0.44	0	0	0	0.66	0	0.38	0.37	0.38	0	0	0.36	0	0	0	0	0
			0	0.78	0.43	0	0	0	0	0	0.41	0.34	0	0	0	0.46	0.51	0.42	0	0.39	0	0.39	0	0.45	0	0	0.35	0.7	0	0.38	0	0	0	0	0	0	0	0	0	0
			0.54	0	0	0.67	0.93	0	0	0	0.48	0	0	0.47	0	0	0.51	0	0	0	0	0	0	0.43	0	0	0.41	0.78	0	0	0	0	1.09	0	0	0.81	0	0	0	0
		IFNγ/TNF+ day 16	M162-172	M131-138	M122-129	N308-317	N66-74	N5-17	N257-265	N45-53	N104-121	N150-159	ORF1ab4713-4721	ORF1ab79-88	ORF1ab735-742	ORF1ab7048-7056	ORF1ab5658-5666	ORF1ab5658-5667	ORF1ab114-123	ORF1ab1609-1618	ORF1ab2109-2117	ORF1ab5400-5407	ORF1ab6656-6665	ORF1ab2017-2028	ORF1ab4655-4663	ORF1ab5914-5924	ORF1ab3612-3621	ORF1ab6834-6844	ORF1ab5018-5028	ORF1ab3370-3078	ORF1ab2949-2956	ORF1ab1017-1025	ORF1ab2103-2111	ORF1ab4260-4267	ORF1ab2866-2874	ORF1ab108-116	ORF7a78-86	ORF7a98-106	ORF892-100	no peptide
			0	0	0	0.13	0	0.26	0.14	0.32	5.97	1.12	0	0	0.15	0.13	0.14	0	0	0.28	0	0	0.16	0.14	0	0	0.24	0	0	0.36	0	0	0	0	0	0	0	0.15	0	0
			0	0	0	0	0	0	0	0	3.95	1.2	0	0	0	0.37	0	0	0	0	0	0.58	0	0	0	0	0.3	0	0.12	0	0	0	0.27	0	0	0	0	0	0	0
			0	0	0	0	0	0.26	0	0	5.44	2.02	0	0	0	0	0.25	0	0	0	0	0	0	0	0	0	0.22	0	0	0	0	0.21	0	0.19	0	0.27	0	0	0	0.24
			0	0	0	0	0	0.25	0.21	0.25	4.71	1.59	0	0	0	0	0	0	0	0	0	0	0	0	0	0	0.25	0	0	0	0	0	0	0	0	0	0.27	0	0	0.23
	Fig 3 C	spleenocytes	S24-32	S38-47	S38-48	S56-65	S207-216	S208-216	S216-223	S216-226	S329-338	S411-419	S462-472	S506-515	S506-513	S526-534	S588-597	S620-629	S630-638	S678-688	S679-688	S680-688	S680-689	S680-687	S683-692	S691-699	S713-722	S714-722	S727-736	S811-821	S811-818	S869-877	S1014-1022	S1052-1061	S1052-1062	S1052-1060	S1056-1063	S1089-1097	S1089-1096	S1261-1270	N12-21	N41-50	N45-53	N64-74	N65-74	N66-74	N66-75	N66-76	N66-73
			53	48	50	52	84	55	64	66	41	68	61	80	56	65	73	43	86	55	48	51	57	49	53	59	43	54	67	66	70	62	53	53	71	57	86	83	80	53	5	16	34	23	12	9	12	9	40
			15	10	17	18	8	11	15	11	13	10	11	12	8	12	22	12	12	12	40	36	20	12	13	13	24	25	18	20	25	23	27	15	24	35	22	23	13	35	33	35	56	2	13	7	0	13	20
		lung leukocytes	S24-32	S38-47	S38-48	S56-65	S207-216	S208-216	S216-223	S216-226	S329-338	S411-419	S462-472	S506-515	S506-513	S526-534	S588-597	S620-629	S630-638	S678-688	S679-688	S680-688	S680-689	S680-687	S683-692	S691-699	S713-722	S714-722	S727-736	S811-821	S811-818	S869-877	S1014-1022	S1052-1061	S1052-1062	S1052-1060	S1056-1063	S1089-1097	S1089-1096	S1261-1270	N12-21	N41-50	N45-53	N64-74	N65-74	N66-74	N66-75	N66-76	N66-73
			50	50	55	48	86	55	66	64	41	71	65	83	58	64	74	47	85	56	47	51	57	49	53	59	43	54	67	66	70	62	53	53	71	57	86	83	80	53	5	16	14	23	12	9	12	9	40
			15	10	17	18	8	11	15	11	13	10	11	12	8	12	22	12	12	12	40	36	20	12	13	13	24	25	18	20	25	23	27	15	24	35	22	23	13	35	33	35	26	2	13	7	0	13	20
																						Figure 3B	IFN day 16	IFN/TNF day 16			Figure 3C	spleen	lung
	Fig 3 D	IFNγ+	days	Spleen								Lung											Adjusted P Value					Adjusted P Value				Figure 3D
			1	0	0.24	0	0					0	0.62	0.28	0.17							no peptide vs. M162-172	>0.9999	>0.9999			no peptide vs. S24-32	>0.9999	>0.9999			Spleen	P value	Lung	P value
			3	0.16	0.26	0	0					0	0.058	0.046	0.19							no peptide vs. M131-138	>0.9999	>0.9999			no peptide vs. S38-47	>0.9999	>0.9999			1 vs. 3	>0.9999	1 vs. 3	>0.9999
			5	0	0.65	0	0.1	0.15				0.14	0.083	0	0	0						no peptide vs. M122-129	>0.9999	>0.9999			no peptide vs. S38-48	>0.9999	>0.9999			1 vs. 5	0.9917	1 vs. 5	>0.9999
			8	4.13	4.76	6.86	2.17	1.2	2.13	3.6	2.48	0.54	2.3	0.68	2.07	0.37						no peptide vs. N308-317	>0.9999	>0.9999			no peptide vs. S56-65	>0.9999	>0.9999			1 vs. 8	>0.9999	1 vs. 8	>0.9999
			16	1.38	0.57	2.19	9.49	1.6	7.44	1		0.16	0.28	0.13	0	0	0.33					no peptide vs. N66-74	>0.9999	0.9125			no peptide vs. S207-216	>0.9999	>0.9999			1 vs. 16	>0.9999	1 vs. 16	0.9985
			30	2.39	3.96	2.84						0.87	0.62	0.51								no peptide vs. N5-17	>0.9999	>0.9999			no peptide vs. S208-216	>0.9999	>0.9999			1 vs. 30	<0.0001	1 vs. 30	>0.9999
		IFNγ/TNF+	days	Spleen								Lung										no peptide vs. N257-265	>0.9999	0.9973			no peptide vs. S216-223	>0.9999	>0.9999			3 vs. 5	>0.9999	3 vs. 5	>0.9999
			1	0.6	0.24	0.24	0					0	0.21	0	0							no peptide vs. N45-53	>0.9999	<0.0001			no peptide vs. S216-226	>0.9999	>0.9999			3 vs. 8	>0.9999	3 vs. 8	>0.9999
			3	0.32	0	0.13	0.16					0	0.058	0	0							no peptide vs. N104-121	<0.0001	<0.0001			no peptide vs. S329-338	>0.9999	>0.9999			3 vs. 16	0.9562	3 vs. 16	0.9417
			5	0	0.16	0	0	0				0	0.083	0.27	0	0						no peptide vs. N150-159	0.1633	>0.9999			no peptide vs. S411-419	>0.9999	>0.9999			3 vs. 30	<0.0001	3 vs. 30	>0.9999
			8	2.29	2.68	3.67	1.3	1.53	0.43	0.6	0.88	0.39	1.89	0.27	1.14	0						no peptide vs. ORF1ab4713-4721	>0.9999	>0.9999			no peptide vs. S462-472	>0.9999	>0.9999			5 vs. 8	>0.9999	5 vs. 8	>0.9999
			16	2.03	0.57	1.1	6.55	0.96	3.97	1.77		0.28	0.22	0.42	0.41	1.96	0.54					no peptide vs. ORF1ab79-88	>0.9999	>0.9999			no peptide vs. S506-515	>0.9999	>0.9999			5 vs. 16	0.7179	5 vs. 16	0.9997
			30	2.39	6.42	5.49						2.13	0.47	0.59								no peptide vs. ORF1ab735-742	>0.9999	0.9997			no peptide vs. S506-513	>0.9999	>0.9999			5 vs. 30	<0.0001	5 vs. 30	>0.9999
		IFNγ/TNF/IL-2+	days	Spleen								Lung										no peptide vs. ORF1ab7048-7056	>0.9999	>0.9999			no peptide vs. S526-534	>0.9999	>0.9999			8 vs. 16	0.9668	8 vs. 16	0.9995
			1	0.3	0.24	0	0					0	0.21	0	0							no peptide vs. ORF1ab5658-5666	>0.9999	>0.9999			no peptide vs. S588-597	>0.9999	>0.9999			8 vs. 30	<0.0001	8 vs. 30	>0.9999
			3	0.16	0	0	0					0	0	0	0							no peptide vs. ORF1ab5658-5667	>0.9999	>0.9999			no peptide vs. S620-629	>0.9999	>0.9999			16 vs. 30	<0.0001	16 vs. 30	>0.9999
			5	0	0	0	0	0				0	0.083	0.09								no peptide vs. ORF1ab114-123	>0.9999	>0.9999			no peptide vs. S630-638	>0.9999	>0.9999
			8	0.13	0	0.094	0.049	0				0	0.16	0								no peptide vs. ORF1ab1609-1618	>0.9999	>0.9999			no peptide vs. S678-688	>0.9999	>0.9999
			16	0.21	0	0.37	0.32	0	0.28			0	0.055	0.13	0.14	0.65	0					no peptide vs. ORF1ab2109-2117	>0.9999	0.9965			no peptide vs. S679-688	>0.9999	>0.9999
			30	0.54	1.41	1.61						0.15	0.078	0.073								no peptide vs. ORF1ab5400-5407	>0.9999	>0.9999			no peptide vs. S680-688	>0.9999	>0.9999
		IFNγ/CD107a+	days	Spleen								Lung										no peptide vs. ORF1ab6656-6665	>0.9999	>0.9999			no peptide vs. S680-689	>0.9999	>0.9999
			1	0.6	0.49	0.24	0					0	0.83	0.28	0.17							no peptide vs. ORF1ab2017-2028	>0.9999	>0.9999			no peptide vs. S680-687	>0.9999	>0.9999
			3	0.64	0.26	0.13	0.16	0	0			0.12	0	0.046	0.19							no peptide vs. ORF1ab4655-4663	>0.9999	>0.9999			no peptide vs. S683-692	>0.9999	>0.9999
			5	0	0.82	0	0.1	0.15				0.14	0.33	0.09								no peptide vs. ORF1ab5914-5924	>0.9999	0.5862			no peptide vs. S691-699	>0.9999	>0.9999
			8	4.13	4.96	7.14	5.32	3.61	3.43	0.37		0.66	1.73	0.44								no peptide vs. ORF1ab3612-3621	>0.9999	>0.9999			no peptide vs. S713-722	>0.9999	>0.9999
			16	0.41	1.96	1.34	3.41	1.29	3.89	1.09		0.48	0.44	0.42								no peptide vs. ORF1ab6834-6844	>0.9999	>0.9999			no peptide vs. S714-722	>0.9999	>0.9999
			30	4.03	8.88	7.1						2.13	0.62	0.73								no peptide vs. ORF1ab5018-5028	>0.9999	>0.9999			no peptide vs. S727-736	>0.9999	>0.9999
																						no peptide vs. ORF1ab3370-3078	>0.9999	>0.9999			no peptide vs. S811-821	>0.9999	>0.9999
																						no peptide vs. ORF1ab2949-2956	>0.9999	>0.9999			no peptide vs. S811-818	>0.9999	>0.9999
																						no peptide vs. ORF1ab1017-1025	>0.9999	>0.9999			no peptide vs. S869-877	>0.9999	>0.9999
																						no peptide vs. ORF1ab2103-2111	>0.9999	>0.9999			no peptide vs. S1014-1022	>0.9999	>0.9999
																						no peptide vs. ORF1ab4260-4267	>0.9999	>0.9999			no peptide vs. S1052-1061	>0.9999	>0.9999
																						no peptide vs. ORF1ab2866-2874	>0.9999	>0.9999			no peptide vs. S1052-1062	>0.9999	>0.9999
																						no peptide vs. ORF1ab108-116	>0.9999	>0.9999			no peptide vs. S1052-1060	>0.9999	>0.9999
																						no peptide vs. ORF7a78-86	>0.9999	>0.9999			no peptide vs. S1056-1063	>0.9999	>0.9999
																						no peptide vs. ORF7a98-106	>0.9999	>0.9999			no peptide vs. S1089-1097	>0.9999	>0.9999
																						no peptide vs. ORF892-100	>0.9999	>0.9999			no peptide vs. S1089-1096	>0.9999	>0.9999
																											no peptide vs. S1261-1270	>0.9999	>0.9999
																											no peptide vs. N12-21	>0.9999	>0.9999
																											no peptide vs. N41-50	>0.9999	>0.9999
																											no peptide vs. N45-53	>0.9999	>0.9999
																											no peptide vs. N64-74	>0.9999	>0.9999
																											no peptide vs. N65-74	>0.9999	>0.9999
																											no peptide vs. N66-74	>0.9999	>0.9999
																											no peptide vs. N66-75	>0.9999	>0.9999
																											no peptide vs. N66-76	>0.9999	>0.9999
																											no peptide vs. N66-73	>0.9999	>0.9999
																											no peptide vs. N67-74	>0.9999	>0.9999
																											no peptide vs. N93-101	>0.9999	>0.9999
																											no peptide vs. N104-113	0.0135	0.031
																											no peptide vs. N105-113	0.0186	0.0872
																											no peptide vs. N105-114	0.0225	0.0914
																											no peptide vs. N149-158	>0.9999	>0.9999
																											no peptide vs. N150-159	>0.9999	>0.9999
																											no peptide vs. N150-158	>0.9999	>0.9999
																											no peptide vs. N161-171	>0.9999	>0.9999
																											no peptide vs. N256-265	>0.9999	>0.9999
																											no peptide vs. N257-265	>0.9999	>0.9999
																											no peptide vs. N257-267	>0.9999	>0.9999
																											no peptide vs. N257-264	>0.9999	>0.9999
																											no peptide vs. N308-317	>0.9999	>0.9999
																											no peptide vs. M58-67	>0.9999	>0.9999
																											no peptide vs. M101-109	>0.9999	>0.9999
																											no peptide vs. M103-112	>0.9999	>0.9999
																											no peptide vs. M122-129	>0.9999	>0.9999
																											no peptide vs. M131-138	>0.9999	>0.9999
																											no peptide vs. M131-140	>0.9999	>0.9999
																											no peptide vs. M148-156	>0.9999	>0.9999
																											no peptide vs. M164-172	0.8511	0.1927
[truncated: 23 more columns]

## Sheet: Figure 4

	Fig 4 B	spleenocytes	S512-526	S692-706	S236-250	S853-867	S895-909	S539-553	S885-899	S315-329	S1015-1029	S264-278	S967-981	S998-1012	S959-973	S54-68	S62-76	S1005-1019	S344-358	S1044-1058	S869-877	S199-213	S363-377	S758-772	S231-245	S1010-1024	S902-916	S4-18	S115-129	N107-121	N303-317	N129-143	N387-401	N154-168	N328-342	M175-189	M98-112	M71-85	M32-46	M91-105	M60-74	M144-158	M116-130	M165-179	no pep
			15.3	28	35.3	31.3	26.7	22.7	22	16.7	13.3	62	17.3	22	17.3	42	24.7	17.3	15.3	12	12	11.3	10.7	99.3	21.3	12.7	16	12	8.7	14.7	20	6	8.7	12.7	9.3	11.3	28	9.3	98.7	8.7	6	10	10	8.7	10.7
			7.3	6	11.3	8.7	8	6.7	1.3	4	8	44	5.3	6	8.7	21.3	12	4.7	10.7	3.3	32.7	11.3	6	62	12.7	19.3	5.3	8	5.3	6	8	6.7	9.3	8	3.3	7.3	25.3	5.3	82	5.3	8	4.7	12.7	15.3	4.7
			20.7	20.7	25.3	22.7	31.3	13.3	16	12	15.3	89.3	33.3	17.3	12	75.3	17.3	22	12.7	5.3	16	15.3	18.7	126.7	8	8	6.7	15.3	11.3	11.3	16	8	23.3	14	42.7	9.3	14.7	8	63.3	10	14	9.3	8	10	4
																																													3.3
		lung leukocytes	S512-526	S692-706	S236-250	S853-867	S895-909	S539-553	S885-899	S315-329	S1015-1029	S264-278	S967-981	S998-1012	S959-973	S54-68	S62-76	S1005-1019	S344-358	S1044-1058	S869-877	S199-213	S363-377	S758-772	S231-245	S1010-1024	S902-916	S4-18	S115-129	N107-121	N303-317	N129-143	N387-401	N154-168	N328-342	M175-189	M98-112	M71-85	M32-46	M91-105	M60-74	M144-158	M116-130	M165-179	no peptide
			27.3	29.3	43.3	39.3	53.3	46.7	24	38.7	24.7	52	48	24.7	22.7	36.7	58	26.7	34	23.3	31.3	57.3	24	73.3	40	40	28	23.3	30	30	30	36.7	25.3	18.7	30	22.7	45.3	16.7	60	17.3	16	16.7	12.7	12.7	6.7
			8.7	4	11.3	26	29.3	47.3	22.7	29.3	14	50.7	53.3	16	25.3	30	27.3	14.7	19.3	44.7	57.3	19.3	9.3	14	21.3	25.3	10	11.3	10.7	13.3	11.3	14.7	19.3	22.7	13.3	45.3	18.7	41.3	21.3	12	14.7	22.7	20	44	11.3
			18.7	17.3	23.3	12	44	24.7	12	10	17.3	50	28	49.3	21.3	49.3	30.7	15.3	12.7	11.3	16.7	11.3	8.7	56.7	8.7	15.3	16.7	22.7	26.7	18.7	5.3	7.3	74.7	30.7	6.7	11.3	20.7	14.7	27.3	11.3	28	77.3	4.7	40	4


	Fig 4 C	IFNγ+ day 8	E26-40	M86-100	M151-165	M161-175	M166-180	M176-190	M91-105	M36-50	M146-160	M136-150	M191-205	M116-130	M66-80	M71-85	N211-225	N216-230	N81-95	N346-360	N351-365	N261-275	N221-235	N317-331	N126-140	N326-340	N301-315	N86-100	ORF1ab5246-5260	ORF1ab5041-5055	ORF3a106-120	ORF3a116-130	ORF886-100	ORF841-55	ORF896-110	ORF876-90	ORF836-50	ORF8101-115	S530-44	no peptide
			0.84	1.31	0.77	0.4	0.98	0.74	0.75	1.13	0	0.73	0.55	1.01	1.22	1.12	0.9	1.09	1.21	2.1	1.42	0.84	0.65	0.68	0.45	0.96	0.7	0.71	0.73	0.82	1.57	1.58	1.11	0.57	1.48	0.82	0.62	0.75	0.3	0
			1.54	2.25	1.4	1.71	0.98	1.46	1.46	1.03	1.55	1.86	1.57	2.64	3.17	1.66	1.25	0.67	1.2	1.07	1	1.45	1.31	1.07	1.17	1.11	1.16	2.05	1.34	0.85	1.37	1.73	1.59	0.85	1.17	1.02	1.17	0.82	0.93	0.2
			0.6	1.14	1.78	1.71	1.05	1.42	1.37	1.9	1.59	1.53	1.56	1.38	1.99	1.16	2.09	2.45	2.63	0.97	1.39	2.2	1.85	1.63	0.97	1.73	1.82	1.96	1.26	1.34	1.57	2.38	1.57	2.63	0.66	1.63	2.11	2.9	2.31	0.12
																																								0
		IFNγ+ day 16	E26-40	M86-100	M151-165	M161-175	M166-180	M176-190	M91-105	M36-50	M146-160	M136-150	M191-205	M116-130	M66-80	M71-85	N211-225	N216-230	N81-95	N346-360	N351-365	N261-275	N221-235	N317-331	N126-140	N326-340	N301-315	N86-100	ORF1ab5246-5260	ORF1ab5041-5055	ORF3a106-120	ORF3a116-130	ORF886-100	ORF841-55	ORF896-110	ORF876-90	ORF836-50	ORF8101-115	S530-44	no peptide
			1.66	1.92	1.92	1.67	1.6	1.54	2.07	2.04	2.24	2.19	2.3	1.88	2.5	1.91	2.01	2.01	2.03	1.76	2.3	2.21	2.37	1.79	1.77	2.54	1.83	2.45	1.8	1.41	1.76	2	2.03	2.01	3.04	2.52	2.65	2.89	2.44	0.13
			1.58	1.16	1.84	1.78	0.68	1.44	1.87	1.66	1.48	1.81	1.35	1.56	1.77	2.18	1.39	1.68	1.7	0.98	1.43	3.13	2.18	1.83	1.57	1.56	1.17	2.98	1.54	1.12	1.8	1.15	1.71	1.24	2.05	1.38	1.51	2.99	1.15	0.1
			1.04	1.1	0.62	0.66	1.15	2.16	0.63	0.86	2.58	1.43	1.23	1.32	1.28	1.52	1.19	1.3	1.21	1.5	2.65	0.94	2.23	0.9	1.85	2.25	0.96	2.43	1.54	2.05	1.41	1.09	1.55	2.31	2.06	1.59	1.37	1.09	1.54	0
			1.45	2	1.52	1.95	2.3	0.97	1.84	2.35	0.99	0.94	1.04	0.54	0.8	0.61	0.68	0.55	0.46	0.72	0.71	1.6	0.57	1.05	0.67	1.01	1.52	1.66	1.03	0.73	1.27	0.51	1.49	0.94	0.8	1.36	1.01	2.83	1.61	0
		IFNγ+ day 30	E26-40	M86-100	M151-165	M161-175	M166-180	M176-190	M91-105	M36-50	M146-160	M136-150	M191-205	M116-130	M66-80	M71-85	N211-225	N216-230	N81-95	N346-360	N351-365	N261-275	N221-235	N317-331	N126-140	N326-340	N301-315	N86-100	ORF1ab5246-5260	ORF1ab5041-5055	ORF3a106-120	ORF3a116-130	ORF886-100	ORF841-55	ORF896-110	ORF876-90	ORF836-50	ORF8101-115	S530-44	no peptide
			0.39	0.51	0.26	0.4	0.54	0.33	0.4	0.28	0.31	0.087	0.33	0.38	0.17	0.33	0.47	0.34	0.28	0.51	0.57	0.34	0.38	0.55	0.47	0.2	0.2	0.54	0.57	0.2	0.18	0.71	0.33	0.15	0.28	0.3	0.34	1.02	0.64	0.25
			0.83	0.77	0.51	0.78	0.62	0.55	1.04	0.73	0.89	0.87	0.54	0.4	0.59	0.34	0.39	0.25	0.41	0.58	0.37	0.63	0.19	0.37	0.34	0.56	0.74	0.43	0.36	0.51	0.66	0.78	0.55	0.35	0.63	0.37	0.59	0.83	1.01	0.59
			1.31	1.46	0.54	0.94	1.01	0.68	1.8	1.45	1.14	1.17	1.67	0.94	0.89	0.9	0.54	1.33	0.42	0.76	1.08	0.94	0.85	0.11	1.3	1.75	1.5	1.41	1.2	1.02	0.7	0.92	1.44	0.63	0.81	1.33	1.14	1.16	0.88	0.3
			0.75	0.49	0.64	0.76	0.17	0.55	0.81	1.16	0.3	0.57	0.79	0.46	0.39	0.55	0.36	0.55	1.18	0.44	0.33	0.46	0.62	0.2	0.34	0.76	0.45	0.29	0.2	0.49	0.48	1.33	0.31	0.54	0.3	0.76	0.42	0.82	0.57	0.33
		IFNγ/TNF+ day 8	E26-40	M86-100	M151-165	M161-175	M166-180	M176-190	M91-105	M36-50	M146-160	M136-150	M191-205	M116-130	M66-80	M71-85	N211-225	N216-230	N81-95	N346-360	N351-365	N261-275	N221-235	N317-331	N126-140	N326-340	N301-315	N86-100	ORF1ab5246-5260	ORF1ab5041-5055	ORF3a106-120	ORF3a116-130	ORF886-100	ORF841-55	ORF896-110	ORF876-90	ORF836-50	ORF8101-115	S530-44	no peptide
			0.67	0.61	0.2	0.5	0.3	0.3	1.1	0.47	0.74	0.22	0.19	0	0.32	0.1	0.51	0.091	0.61	0.74	0.59	0.61	0.58	0.2	0.53	0.37	0.65	0.44	0	0.21	0.11	0.67	0.61	0.2	0.5	0.3	0.3	1.1	0.47	0.22
			0.55	1.49	1.27	0.68	0.22	0.5	0.64	0.45	0.29	0.5	0.2	0.54	0.5	0.39	1.23	0.71	0.23	0.53	0.68	0.9	0.7	0.81	0.45	0.81	0.94	0.34	0.73	1.02	0.31	0.55	1.49	1.27	0.68	0.22	0.5	0.64	0.45	0.5
			0.32	0.99	0.71	1	0.85	1.45	0.43	0.57	1.1	1.13	0.73	0.48	0.74	0.75	0.94	0.39	0.83	0.65	0.086	0.53	0.93	0.82	0.24	0.63	0.64	0.76	0.94	0.29	0.95	0.32	0.99	0.71	1	0.85	1.45	0.43	0.57	0.67
		IFNγ/TNF+ day 16	E26-40	M86-100	M151-165	M161-175	M166-180	M176-190	M91-105	M36-50	M146-160	M136-150	M191-205	M116-130	M66-80	M71-85	N211-225	N216-230	N81-95	N346-360	N351-365	N261-275	N221-235	N317-331	N126-140	N326-340	N301-315	N86-100	ORF1ab5246-5260	ORF1ab5041-5055	ORF3a106-120	ORF3a116-130	ORF886-100	ORF841-55	ORF896-110	ORF876-90	ORF836-50	ORF8101-115	S530-44	no peptide
			0.21	0.26	0.27	0.46	0.36	0.26	0.33	0.74	0.25	0.51	0.46	0.62	0	0.095	0.44	0.35	0.25	0.42	0.48	0.41	0.24	0.36	0.25	0.34	0.091	0.32	0.36	0.35	0.5	0.23	0.55	0.38	0.57	0.076	0.18	0.36	0.17	0
			0.37	0.097	0.61	0.59	0.34	0.18	0.7	0.41	0.44	0.6	0.27	0.55	0.099	0.69	0.61	0.3	0.76	0.44	0.57	0.52	0.36	0.35	0.35	0.64	0.21	0.99	0.31	0.31	0.57	0.25	0.27	0.41	0.84	0.41	0.28	0.54	0.33	0
			0.12	0.22	0	0.22	0.21	0.34	0.11	0	0.43	0.19	0.61	0.61	0.12	0.47	0.4	0	0.11	0.64	0.58	0.52	0.32	0.22	0.43	0.56	0.24	0.61	0.22	0.75	0.32	0.54	0.62	0.44	0.62	0.72	0.098	0.33	0.31	0
			0.096	0	0.27	0.44	0.28	0.19	0.58	0.26	0	0.094	0.31	0.11	0.13	0	0.11	0	0.11	0.41	0.12	0.98	0	0.12	0.34	0	0.61	0.76	0.23	0.21	0	0	0.37	0.35	0.1	0.085	0.3	0.4	0.43	0.13
		IFNγ/TNF+ day 30	E26-40	M86-100	M151-165	M161-175	M166-180	M176-190	M91-105	M36-50	M146-160	M136-150	M191-205	M116-130	M66-80	M71-85	N211-225	N216-230	N81-95	N346-360	N351-365	N261-275	N221-235	N317-331	N126-140	N326-340	N301-315	N86-100	ORF1ab5246-5260	ORF1ab5041-5055	ORF3a106-120	ORF3a116-130	ORF886-100	ORF841-55	ORF896-110	ORF876-90	ORF836-50	ORF8101-115	S530-44	no peptide
			0	0	0.03	0	0	0	0	0.03	0	0	0	0	0.031	0	0	0	0	0	0	0	0	0	0.035	0	0	0.031	0	0	0	0	0	0	0	0	0.03	0	0	0
			0	0	0	0	0	0	0	0	0	0	0	0	0	0.04	0.037	0	0	0	0	0	0	0	0	0	0.038	0	0	0	0	0	0	0	0	0	0	0	0	0
			0	0	0	0	0	0	0	0	0	0	0	0	0	0	0	0	0	0.035	0	0	0.034	0	0	0	0	0	0	0	0	0	0	0	0	0	0.047	0	0	0
			0	0	0	0	0	0	0	0	0	0	0	0	0	0	0	0.039	0	0	0	0	0	0	0	0	0	0	0.041	0	0	0	0	0	0	0	0	0	0	0


[truncated: 16 more columns]

## Sheet: Figure 5
		Fig 5 B	IFNγ+		IFNγ/TNF+		IFNγ/TNF/IL-2+		IFNγ/CD107a+
			mock	N104-113	mock	N104-113	mock	N104-113	mock	N104-113
			0	0.4	0	1.2	0	0.2	0.3	1.5
			0	0.11	0	0.33	0	0	0	0.55
			0	0.5	0.22	0	0.22	0	0.22	0.62
			0.16	0.097	0	0.68	0	0.29	0.16	0.68
				0.37		1.22		0.85		1.34
			0.12	0.28	0	0.98	0	0.84	0	0.42
			0	0.83	0	2.5	0	2.22	0	1.11
			0	0.89	0	1.93	0	1.33	0	2.67
		Fig 5 C	necrosis of BEC		cellular debris in bronchioles		bronchointerstitial pneumonia		suppurative bronchilitis		alveolar hemorrhage
			mock	N104-113	mock	N104-113	mock	N104-113	mock	N104-113	mock	N104-113
			2	2	1	1	3	3	0	0	1	1
			5	1	1	1	4	3	0	0	1	1
			4	1	4	1	4	3	3	0	1	0
			3	2	3	1	4	5	1	1	1	1
			5	2	2	2	4	4	0	0	1	1
			5	3	5	2	5	4	5	0	1	0
			1	3	4	2	5	4	4	0	1	1
			3			2		5		0		1
		Fig 5 D	mock	N104-113		Fig 5 E	mock	N104-113
			3.98	0.72			0.04	0.04
			6.84	0.72			0.123549	0.04
			6.97	5.8			0.44576	0.04
			7.16	4.18			0.04	0.04
			7.382	3.44			0.122523	0.04
			3.685	5.32			0.04	0.04
			6.709	4.22			0.072689	0.04
				4.36			0.837508
							0.805432
	Fig 5 G	naïve	OC43	naïve	OC43	naïve	OC43	naïve	OC43
		0.21	0.17	0	0.51	0	0.34	0.21	0.51
		0.13	0	0.13	0.2	0.13	0.2	0.26	0.2
		0.16	0.15	0	0	0	0	0.16	0.15
		0.14	0.24	0	0.12	0	0	0.14	0.24
		0.23	0.11	0	0.46	0	0.34	0.23	0.57
		0.14	0.46	0	1.39	0	0.92	0.14	1.85
		0.79	0.32	0	3.89	0	1.47	0.79	4.2
		0.52	0.26	0	0.78	0	0.26	0.52	0.91
		0.48	0.85	0.097	0	0	0	0.39	0.85
		0.84	2.11	0.21	0.21	0	0	0.84	2.33
			0.79		1.42		0.31		2.2
	Fig 5 H	naïve	OC43		Fig 5 I	naïve	OC43
		4.07	2.49			1.20986	0.20746
		5.41	3.87			1.24338	0.619291
		7.29	3.87			1.66067	0.930419
		5.77	2.49			0.479274	0.04
		6.29	3.84			0.6	0.04
		6.73	3.95			0.837508	0.169
		4.07	4.58			0.805432	0.176024
		5.41	3.9				0.467695
		7.29
		5.77
		4.91
		Fig 5 J	necrosis of BEC		cellular debris in bronchioles		bronchointerstitial pneumonia		suppurative bronchilitis		alveolar hemorrhage
			naïve	OC43	naïve	OC43	naïve	OC43	naïve	OC43	naïve	OC43
			1	1	1	1	3	3	0	0	0	1
			1	2	1	1	3	3	0	0	1	1
			1	1	1	1	3	3	0	0	1	1
			1	3	1	2	3	3	0	0	2	1
			2	2	2	1	3	3	0	0	0	1
			3	2	2	1	4	4	3	0	3	0
			3	2	0	1	3	0	0	0	1	0
			3	2	2	1	3	2	0	0	0	0
			5		4		3		0		0
			5		4		3		0		0
			5		4		3		1		0

## Sheet: Figure 6
		Fig 6 B	OC43	naïve		Fig 6 F	ISO	α-CD4
			1.55947	8.48657			1.55947	6.04868
			4.1031	6.29978			4.1031	7.60612
			4.10361	7.81379			4.10361	7.97401
			2.69058	7.71632			2.69058	8.13838
			2.25678	8.03565			3.337	7.897
			3.00502	7.4925			2.531	7.046
			2.54724	7.9806				4.702
			3.00893	8.0391
				7.68304		Fig 6 G	ISO	α-CD4
				7.72433			0	0.151
							0.074	0.094
		Fig 6 C	OC43	naïve			0	1.184
			0	0.916			0	0.094
			0.074	0.831			2.97345e-05	0.337536
			0	1.211			0.0339431	0.020442
			0	0.919				2.8432e-05
			0	0.486
			0	0.30695
			0	0.211863
			0	0.364696
				0.182331
				0.0154082
		Fig 6 D	necrosis of BEC		cellular debris in bronchioles		bronchointerstitial pneumonia		suppurative bronchilitis		alveolar hemorrhage
			naïve	OC43	naïve	OC43	naïve	OC43	naïve	OC43	naïve	OC43
			3	1	2	0	3	3	0	0	0	1
			3	1	3	0	3	3	0	0	0	0
			3	1	3	1	3	3	0	0	0	0
			4	1	3	1	3	3	0	0	1	0
			5	2	5	1	5	3	1	0	1	0
			5	2	5	1	5	3	1	0	1	0
			5	2	5	1	5	3	2	0	2	0
			5	3	5	1	5	3	2	0	3	0
			5		5		5		2		3
			5		5		5		3		3
		Fig 6 H	ISO	α-CD4	ISO	α-CD4	ISO	α-CD4	ISO	α-CD4	ISO	α-CD4
			1	2	1	0	3	3	0	0	0	0
			1	1	1	0	3	3	0	0	0	0
			1	1	0	1	3	3	0	0	0	0
			1	1	0	2	3	3	0	0	0	0
			3	5	2	5	3	5	0	0	0	0
			2	3	1	2	1	3	0	0	0	0
				1		1		1		0		0

## Sheet: Sup Fig 1
														P values
	Sup Fig 1 C	IFNγ+	S680-689	S678-688	S1056-1063	M164-172	M103-112	N104-113	N66-76	no peptide				IFNγ+	IFNγ/TNF+	IFNγ/TNF/IL-2+	IFNγ/CD107a+
			0	0.69	6.59	3.01	0	17.9	0.67	0			no peptide vs. S680-689	0.5136	>0.9999	0.9522	>0.9999
			0.74	0.94	8.33	0.73	1.2	8.46	1.11	0			no peptide vs. S678-688	0.1338	0.1063	0.2212	0.1608
			0.9	2.22	7.46	0.67	0	17.7	0.98	0			no peptide vs. S1056-1063	0.0006	0.0227	0.0496	0.0164
			0.19	1.08	1.94	0.46	2.1	7.76	0	0			no peptide vs. M164-172	>0.9999	>0.9999	>0.9999	>0.9999
			1.44	1.33	5.1	0	0.59	9.76	0	0			no peptide vs. M103-112	>0.9999	>0.9999	>0.9999	>0.9999
			2.57	0.91	15.4								no peptide vs. N104-113	<0.0001	0.0007	0.0018	0.0011
		IFNγ/TNF+	S680-689	S678-688	S1056-1063	M164-172	M103-112	N104-113	N66-76	no peptide			no peptide vs. N66-76	>0.9999	>0.9999	0.7369	>0.9999
			0	0	0	0	0.42	16.3	1.56	0
			4.64	9.16	18.4	0	0	16.5	1.85	0
			1.58	2.98	11.7	0.36	0	27.4	0.65	0.11
			0	5.56	8.38	0.33	0	19	0	0
			1.3	3.54	6.25	0.15	0	12.2	1.68	0
			2.7	11.9	17.9
		IFNγ/TNF/IL-2+	S680-689	S678-688	S1056-1063	M164-172	M103-112	N104-113	N66-76	no peptide
			0	0	1.8	0	0	8.85	0.33	0
			0.56	0.94	1.25	0	0	9.48	0	0
			1.35	2.22	4.48	0	0	4.88	0.84	0
			0	0	0	0	0	1.18	0.22	0
			2.4	5.47	7.65	0.15	0.15	2.26	0.99	0
			0	1.29	0.46
		IFNγ/CD107a+	S680-689	S678-688	S1056-1063	M164-172	M103-112	N104-113	N66-76	no peptide
			0	0.54	0.78	3.34	3.34	32.4	1.89	0
			5.44	9.75	21.2	0.88	0.88	22	2.35	0.16
			3.75	3.49	24.8	0	0	33.6	1.31	0.84
			0	5.56	13.2	0.46	0.46	24.1	0	0.38
			1.67	3.54	10.8	0	0	17.1	1.68	0.33
			3.6	11.7	21.9

## Sheet: Sup Fig 3
		Sup Fig 2 B	nasal turbinate			lung
			day 1	day 3	day 5	day 1	day 3	day 5
			3.305	3.925	5.182	4.12	1.93	0.82
			3.705	3.51	4.271	3	2.28	0.82
			4.01	2.99	5.396	3.79	0.82	0.82
			3.24	3.664	5.155	3.14	1.57	0.82
					6.16			0.82
		Sup Fig 2 C	nasal turbinate			lung
			day 1	day 3	day 5	day 1	day 3	day 5
			4.96195	4.97361	6.59803	0.10821	1.18868	1.44163
			5.03152	5.59803	5.10246	0.10821	1.28123	0.10821
			5.46156	5.45189	4.4563	0.10821	0.922518	1.34867
			4.01813			0.10821
			3.8172
		Sup Fig 2 E	days	OC43					SARS-CoV2
			0	4.1085	1.623	3.711	4.224	5.256	29.856	30.948	17.2125	24.9435	41.7885
			7	6.3915	1.833	2.1525	0.5775	0.4605	14.0505	17.487	20.2245	24.3945	37.059
			14	16.3035	35.1285	18.318	17.9505	15.7335	8.5875	13.179	7.824	17.469
			21	15.6	21.6225	70.641	92.691	19.68	5.937	4.644	4.2255	15.162
			28	5.496	115.623	19.1145	41.82	8.0505	1.1025	0.741	0.5955	2.6595
			100	1.485	18.447	158.172	8.667	35.7375	1.914	0.1665	1.9065	0.3285	2.1855
		Sup Fig 2 F	days	OC43					SARS-CoV2
			0	2.013	1.371	0.318	0.4995	0.324	9.69	3.0825	4.1145	7.7145	14.19
			7	2.208	0.654	0.2385	0.276	14.2875	5.0115	7.602	12.687	5.784	8.9235
			14	15.7245	303.238	310.019	23.0745	255.12	11.682	7.9875	13.221	17.2125	21.153
			21	86.337	296.791	614.986	278.01	281.172	12.8535	13.401	15.8445	12.186	11.298
			28	190.437	215.769	174.328	713.184	304.569	13.5405	21.9975	9.207	12.789	10.7655
			100	49.9335	282.093	407.535	90.3315	350.163	4.557	6.078	13.602	7.581	11.3115
			E26-40	M86-100	M151-165	M161-175	M166-180	M176-190	M91-105	M36-50	M146-160	M136-150	M191-205	M116-130	M66-80	M71-85	N211-225	N216-230	N81-95	N346-360	N351-365	N261-275	N221-235	N317-331	N126-140	N326-340	N301-315	N86-100	ORF1ab5246-5260	ORF1ab5041-5055	ORF3a106-120	ORF3a116-130	ORF886-100	ORF841-55	ORF896-110	ORF876-90	ORF836-50	ORF8101-115	S530-44	no peptide
Sup Fig 2 G	IL-2+	day 8	0.17	0.17	0.19	0.3	0.089	0.37	0.65	0.17	0	0.1	0.11	0.45	0.31	0.51	0.4	0.7	0.4	0.6	0.19	0.21	0.22	0.097	0.089	0.43	0.4	0.1	0.18	0	0.093	0.39	0.26	0.23	0.66	0.41	0.26	0.54	0.1	0.1
			0.31	0.81	0.17	0.27	0.18	0.24	0.34	0.17	0.27	0.84	0.31	0.22	0.69	0.098	0.097	0.34	0.5	0.11	0	0.29	0.1	0.39	0.27	0.3	0.29	0.51	0.36	0.23	0.32	0.6	0.59	0.11	0.09	0.34	0.42	0.41	0.12	0
			0.26	0.088	0.46	0.52	0.57	0	0.32	0.3	0.5	0.73	0.35	0.32	0.5	0.089	0.42	0.66	1	0.54	0.41	0.39	0.48	0.33	0	0.49	0.5	1.11	0.24	0.31	0.74	0.42	0.43	0.64	0.095	0.33	0.45	0.6	0.5	0.12
																																								0
		day 16	0	0.087	0	0.19	0.18	0.34	0.17	0.65	0.083	0.25	0.37	0.36	0.2	0	0.17	0	0.085	0.17	0.24	0.25	0.16	0.09	0.25	0.34	0.27	0.32	0.45	0.62	0.59	0.31	0.31	0.19	0.82	0.23	0	0.27	0.25	0
			0	0	0.31	0.2	0.11	0.18	0.23	0.21	0.26	0.43	0.36	0.82	0.3	0.89	0.43	0	0.38	0.36	0.19	0.31	0.091	0.44	0.61	0.28	0.11	0.66	0	0.2	0.76	0	0.36	0.1	0.37	0.081	0.19	0.54	0.33	0
			0.35	0	0	0	0.1	0.11	0	0	0.22	0.096	0.51	0.2	0.12	0.23	0.2	0.24	0.22	0.21	0.58	0.31	0.43	0.11	0.33	0	0.12	0.36	0.11	0.32	0.54	0.09	0.1	0.11	0.31	0.48	0.2	0.33	0.41	0.13
			0.29	0	0.089	0.18	0.092	0.19	0.58	0	0.099	0.094	0.1	0	0.13	0.12	0.11	0	0.23	0.31	0.24	0.62	0.11	0.23	0	0.11	0.41	0.38	0.11	0.1	0.58	0	0.19	0.35	0.3	0.085	0.41	0.2	0.64	0
		day 30	0.34	0.1	0.15	0.2	0.65	0.33	0.27	0.17	0.31	0.087	0.11	0.16	0.085	0.14	0.35	0.14	0.093	0.51	0.14	0.34	0.19	0.27	0.28	0.27	0.1	0.27	0.33	0.3	0.3	0.57	0.41	0.15	0.17	0.2	0.11	0.79	0.59	0.038
			0.65	0.46	0.33	0.37	0.077	0.31	0.72	0.46	0.49	0.54	0.11	0.3	0.34	0.26	0.39	0.085	0.082	0.58	0.094	0.47	0.31	0.094	0.34	0.65	0.28	0.17	0.27	0.34	0.73	0.52	0.55	0.44	0.56	0.37	0.44	0.74	0.41	0.31
			0.51	0.78	0.38	0.55	0.5	0.29	0.8	0.8	0.67	0.55	0.84	0.52	0.3	0.6	0.63	1.14	0.52	0.38	0.72	0.84	0.56	0.11	0.76	1.55	0.8	1	0.87	0.81	0.6	0.92	0.82	0.73	0.61	0.51	0.23	0.53	0.55	0.21
			0.33	0.15	0.35	0.27	0	0.11	0.4	0.44	0	0.29	0.4	0.35	0.19	0.37	0.18	0.83	0.49	0.44	0.41	0.93	0.44	0.4	0.51	0.76	0.25	0.29	0.2	0.097	0.57	0.82	0.1	0.31	0.39	0.57	0.42	0.52	0.67	0.25
	IL-4+	day 8	0.34	0.087	0.29	0.4	0	0.19	0.37	0.17	0	0	0.22	0.11	0.31	0.1	0.2	0.3	0.2	0.3	0.28	0	0	0.29	0.18	0.11	0.2	0.2	0.18	0.2	0.65	0.16	0.26	0.11	0.16	0.082	0.53	0.64	0	0.12
			0.12	0.18	0.52	0.09	0.089	0.73	0.17	0.34	0.82	0.19	0.21	0.11	0.4	0.39	0.19	0	0.2	0.32	0.45	0.39	0.3	0.29	0.36	0.3	0.58	0.21	0.54	0.39	0.63	0.83	0.84	0.21	0.63	0.26	0.84	0.51	0.7	0.11
			0.086	0.18	0.39	0.3	0.4	0.47	0.24	0.15	0.36	0.36	0.26	0.21	0.099	0.36	0.17	0	0.18	0.21	0.33	0.16	0.72	0.16	0	0.33	0.17	0.51	0.47	0.31	0.37	0.7	0.5	0.08	0.19	0.065	0.45	0.085	0.17	0.11
																																								0.2
		day 16	0.1	0.087	0	0.28	0.18	0.26	0.17	0.65	0	0.084	0.18	0.089	0.2	0.76	0.44	0.18	0.085	0.42	0.24	0.33	0.079	0.09	0.084	0	0.091	0.64	0.18	0.088	0.084	0.39	0	0.48	0.33	0.23	0.53	0.18	0.25	0.26
			0.24	0.097	0	0.099	0	0.27	0.35	0.21	0.17	0.086	0.63	0.37	0.099	0.2	0	0.099	0.28	0.18	0.095	0.21	0.27	0.44	0.17	0.092	0.11	0.55	0.1	0	0	0.33	0.27	0.31	0.093	0.24	0	0.091	0.082	0
			0.12	0	0.1	0.11	0.21	0.34	0.53	0.22	0.11	0.096	0.1	0	0.12	0	0.1	0.12	0	0.11	0.23	0.21	0.32	0.22	0.54	0.79	0	0.24	0.22	0.32	0.11	0.18	0.21	0.44	0.52	0.24	0.49	0.33	0.31	0.25
			0.19	0.11	0.27	0.089	0.18	0	0.097	0.087	0.2	0.094	0.1	0.11	0.13	0.12	0.23	0.11	0.34	0.31	0.35	0.089	0.11	0.12	0.11	0	0.41	0	0.23	0.21	0.23	0.26	0	0.47	0.3	0.42	0.41	0.2	0	0.27
		day 30	0.14	0.26	0.15	0.25	0.11	0.28	0.13	0.11	0.31	0.26	0.11	0.11	0.34	0.048	0.18	0.068	0.28	0.2	0.21	0.41	0.19	0	0.093	0.2	0	0.18	0.25	0.1	0.06	0.21	0.24	0.3	0.28	0	0	0.16	0	0.038
			0.23	0.2	0.14	0.18	0.23	0.078	0.21	0.27	0.49	0.11	0.43	0.2	0	0.086	0.47	0.085	0	0	0.094	0.16	0.12	0	0.17	0.37	0.19	0.43	0.091	0.25	0	0.17	0.14	0.18	0.063	0.21	0.22	0.28	0	0.27
			0.051	0.21	0.22	0.2	0.1	0.097	0.1	0.4	0.095	0.12	0	0.1	0.2	0.1	0.36	0.57	0.21	0.19	0.27	0.31	0.19	0.11	0.32	0.1	0.3	0	0	0.1	0.4	0.31	0	0.21	0	0	0.23	0.11	0.33	0.16
			0.094	0.15	0.058	0.054	0	0.11	0.81	0.29	0.2	0.071	0.26	0.12	0.097	0.091	0.36	0.069	0.099	0.089	0.33	0.37	0.27	0.3	0.34	0.57	0.2	0.29	0.2	0.29	0	0.31	0.31	0.23	0.3	0.47	0.21	0.21	0.19	0.19

## Sheet: Sup Fig 4
		Sup Fig 3 B	IFNγ+		IFNγ/TNF+		IFNγ/TNF/IL-2+		IFNγ/CD107a+
			mock	N104-113	mock	N104-113	mock	N104-113	mock	N104-113
			0	0.057	0	1.71	0	1.08	0.24	1.71
			0.079	0.24	0	1.82	0	0.97	0.39	2.55
			0.064	0	0	0.62	0	0.062	0.13	0.8
			0.15	1.48	0	0.89	0	0.3	0.57	2.37
			0.17	0.12	0	0.12	0	0.12	0.34	0.12
		Sup Fig 3 C	necrosis of BEC		cellular debris in bronchioles		perivascular lymphocytic cuffing
			mock	N104-113	mock	N104-113	mock	N104-113
			1	1	1	1	4	2
			2	1	2	1	5	0
			2	1	2	1	3	0
			2	1	2	1	5	0
			3	1	2	0	3	1

## Sheet: Sup Fig 5
		Sup FIG 4 B day 8	IFNγ+		IFNγ/TNF+		IFNγ/TNF/IL-2+		IFNγ/CD107a+
			Naive	OC43	Naive	OC43	Naive	OC43	Naive	OC43
			0.97	3.47	0.37	0.24	0.37	0.24	0.73	3.84
			0.64	1.02	0	0	0	0	0.8	1.02
			0.59	2.44	0.19	0.2	0.19	0.2	0.59	2.63
			0.88	0.44	0.18	0.98	0.18	0.98	1.06	1.2
				0.25		0		0		0.13
		Sup Fig 4 B day 16	0.2	0.39	0.2	0.39	0.2	0	0	0.59
			0	0	0	0.41	0	0	0	0.41
			0	0	0	0.56	0	0.28	0	0.42
			0	0.32	0	0.16	0	0.16	0	0.47
		Sup Fig 4 C	lung				nasal turbinate
			day 8		day 16		day 8		day 16
			naïve	OC43	naïve	OC43	naïve	OC43	naïve	OC43
			7.06	6.22	6.62	8.62	7.48	6.83	7.35	6.56
			6.97	6.51	7.75	8.63	6.6	6.83	8.07	5.79
			7.35	5.26	6.7	4.76	6.87	5.93	6.65	6.95
			5.97	7.04	5.94	7.07	6.75	6.31	8.21	7.49
				3.96				6.97
		Sup Fig 4 D	necrosis of BEC		cellular debris in bronchioles		perivascular lymphocytic cuffing
			Naive	OC43	Naive	OC43	Naive	OC43	day 8
			2	2	2	2	3	1
			1	2	1	2	2	2
			1	2	1	2	3	0
			2	2	1	2	3	2
				2		2		1
			4	3	2	1	0	0	day 16
			1	3	0	2	0	0
			1	2	1	1	0	0
			5	2	4	1	3	0

[truncated: 1 more sheets: Sup Fig 6]
